# Supplementary material for: Predictive Value of HbA1c and Metabolic Syndrome for Renal Outcome in Non-Diabetic CKD Stage 1–4 Patients
Source: Biomedicines. 2022 Aug 2;10(8):1858. doi: 10.3390/biomedicines10081858 (PMC9404918; doi:10.3390/biomedicines10081858)
Supplement: Supplementary file 1 [file biomedicines-10-01858-s001.zip]

Archive with 1 entries (1 files):
- biomedicines-1765947-supplementary.pdf
